# Supplementary material for: Influence of vaccination against infectious diseases on the carbon footprint of fattening pigs: a systematic review
Source: Front Vet Sci. 2024 Dec 18;11:1487742. doi: 10.3389/fvets.2024.1487742 (PMC11688352; doi:10.3389/fvets.2024.1487742)
Supplement: Supplementary file 2 [file Table_2.xlsx]

## Sheet: Tabelle1
Rations
Rearing period			Fattening period - phase 1			Fattening period - phase 2			Fattening period - phase 3
Ingredient	%		Ingredient	%		Ingredient	%		Ingredient	%
Wheat	44		Wheat	50		Wheat	35		Wheat	37
Barley	21.5		Barley	16.5		Barley	33.5		Barley	35
Soybean meal	19.5		Soybean meal	18.5		Soybean meal	16		Soybean meal	13
Corn	10		Corn	10		Corn	10		Corn	10
Rape seed oil	1		Maize fibre	1.5		Maize fibre	2		Maize fibre	2
Premix	4		Rape seed oil	0.5		Rape seed oil	0.5		Rape seed oil	0.5
			Premix	3		Premix	3		Premix	2.5
	100			100			100			100
